# Supplementary material for: Does resistance training alone or in combination with aerobic training improve vascular function indices in adults with type 2 diabetes? A systematic review and meta-analysis of randomized controlled trials
Source: Front Endocrinol (Lausanne). 2026 May 15;17:1824213. doi: 10.3389/fendo.2026.1824213 (PMC13218868; doi:10.3389/fendo.2026.1824213)
Supplement: Supplementary file 1 [file DataSheet1.zip]

Archive with 133 entries (97 files):
- Supplementary File/
- Supplementary File/AIX/
- Supplementary File/AIX/data.docx
- Supplementary File/AIX/Meta-regression analysis/
- Supplementary File/AIX/Publication Bias/
- Supplementary File/AIX/Publication Bias/Publication Bias.docx
- Supplementary File/AIX/Subgroup analysis/
- Supplementary File/Arterial stiffness/
- Supplementary File/Arterial stiffness/data.docx
- Supplementary File/Arterial stiffness/Meta-regression analysis/
- Supplementary File/Arterial stiffness/Meta-regression analysis/Age.docx
- Supplementary File/Arterial stiffness/Meta-regression analysis/Duration.docx
- Supplementary File/Arterial stiffness/Meta-regression analysis/Frequency.docx
- Supplementary File/Arterial stiffness/Meta-regression analysis/Repetitions.docx
- Supplementary File/Arterial stiffness/Meta-regression analysis/Sets.docx
- Supplementary File/Arterial stiffness/Meta-regression analysis/Time.docx
- Supplementary File/Arterial stiffness/Publication Bias/
- Supplementary File/Arterial stiffness/Publication Bias/Publication Bias.docx
- Supplementary File/Arterial stiffness/Subgroup analysis/
- Supplementary File/Arterial stiffness/Subgroup analysis/Age/
- Supplementary File/Arterial stiffness/Subgroup analysis/Age/Adults aged 25–44 .docx
- Supplementary File/Arterial stiffness/Subgroup analysis/Age/Aged ≥65.docx
- Supplementary File/Arterial stiffness/Subgroup analysis/Age/Middle Aged 45–64.docx
- Supplementary File/Arterial stiffness/Subgroup analysis/Age/Young Adult 19–24.docx
- Supplementary File/Arterial stiffness/Subgroup analysis/Arterial stiffness measure type/
- Supplementary File/Arterial stiffness/Subgroup analysis/Arterial stiffness measure type/cdPWV.docx
- Supplementary File/Arterial stiffness/Subgroup analysis/Arterial stiffness measure type/cfPWV.docx
- Supplementary File/Arterial stiffness/Subgroup analysis/Arterial stiffness measure type/crPWV.docx
- Supplementary File/Arterial stiffness/Subgroup analysis/Arterial stiffness measure type/PWV.docx
- Supplementary File/Arterial stiffness/Subgroup analysis/Arterial stiffness measure type/Subgroup .docx
- Supplementary File/Arterial stiffness/Subgroup analysis/Arterial stiffness measure type/β-stiffness index.docx
- Supplementary File/Arterial stiffness/Subgroup analysis/Duration(wk)/
- Supplementary File/Arterial stiffness/Subgroup analysis/Duration(wk)/104.docx
- Supplementary File/Arterial stiffness/Subgroup analysis/Duration(wk)/24.docx
- Supplementary File/Arterial stiffness/Subgroup analysis/Duration(wk)/52.docx
- Supplementary File/Arterial stiffness/Subgroup analysis/Duration(wk)/6.docx
- Supplementary File/Arterial stiffness/Subgroup analysis/Duration(wk)/8.docx
- Supplementary File/Arterial stiffness/Subgroup analysis/Duration(wk)/Subgroup .docx
- Supplementary File/Arterial stiffness/Subgroup analysis/Frequency(twk)/
- Supplementary File/Arterial stiffness/Subgroup analysis/Frequency(twk)/3.docx
- Supplementary File/Arterial stiffness/Subgroup analysis/Frequency(twk)/4.docx
- Supplementary File/Arterial stiffness/Subgroup analysis/Frequency(twk)/Subgroup .docx
- Supplementary File/Arterial stiffness/Subgroup analysis/Genders/
- Supplementary File/Arterial stiffness/Subgroup analysis/Genders/Female.docx
- Supplementary File/Arterial stiffness/Subgroup analysis/Genders/Male.docx
- Supplementary File/Arterial stiffness/Subgroup analysis/Genders/Mixed-gender.docx
- Supplementary File/Arterial stiffness/Subgroup analysis/Genders/Subgroup .docx
- Supplementary File/Arterial stiffness/Subgroup analysis/Intensity/
- Supplementary File/Arterial stiffness/Subgroup analysis/Intensity/Bodyweight.docx
- Supplementary File/Arterial stiffness/Subgroup analysis/Intensity/High intensity.docx
- Supplementary File/Arterial stiffness/Subgroup analysis/Intensity/Low intensity.docx
- Supplementary File/Arterial stiffness/Subgroup analysis/Intensity/Moderate intensity.docx
- Supplementary File/Arterial stiffness/Subgroup analysis/Intensity/To failure.docx
- Supplementary File/Arterial stiffness/Subgroup analysis/Intervention/
- Supplementary File/Arterial stiffness/Subgroup analysis/Intervention/RT+AT.docx
- Supplementary File/Arterial stiffness/Subgroup analysis/Intervention/RT.docx
- Supplementary File/Arterial stiffness/Subgroup analysis/Intervention/Subgroup .docx
- Supplementary File/Arterial stiffness/Subgroup analysis/Repetitions/
- Supplementary File/Arterial stiffness/Subgroup analysis/Repetitions/16-25.docx
- Supplementary File/Arterial stiffness/Subgroup analysis/Repetitions/6-15.docx
- Supplementary File/Arterial stiffness/Subgroup analysis/Repetitions/Subgroup .docx
- Supplementary File/Arterial stiffness/Subgroup analysis/Sets/
- Supplementary File/Arterial stiffness/Subgroup analysis/Sets/1.docx
- Supplementary File/Arterial stiffness/Subgroup analysis/Sets/2.docx
- Supplementary File/Arterial stiffness/Subgroup analysis/Sets/3.docx
- Supplementary File/Arterial stiffness/Subgroup analysis/Sets/8.docx
- Supplementary File/Arterial stiffness/Subgroup analysis/Sets/Subgroup .docx
- Supplementary File/Arterial stiffness/Subgroup analysis/Time(min)/
- Supplementary File/Arterial stiffness/Subgroup analysis/Time(min)/26.docx
- Supplementary File/Arterial stiffness/Subgroup analysis/Time(min)/30-45.docx
- Supplementary File/Arterial stiffness/Subgroup analysis/Time(min)/45-60.docx
- Supplementary File/Arterial stiffness/Subgroup analysis/Time(min)/Subgroup .docx
- Supplementary File/FMD/
- Supplementary File/FMD/data.docx
- Supplementary File/FMD/Meta-regression analysis/
- Supplementary File/FMD/Meta-regression analysis/Age.docx
- Supplementary File/FMD/Meta-regression analysis/Duration(wk).docx
- Supplementary File/FMD/Meta-regression analysis/Frequency(twk).docx
- Supplementary File/FMD/Meta-regression analysis/Repetitions.docx
- Supplementary File/FMD/Meta-regression analysis/Sets.docx
- Supplementary File/FMD/Meta-regression analysis/Time(min).docx
- Supplementary File/FMD/Publication Bias/
- Supplementary File/FMD/Publication Bias/Publication Bias.docx
- Supplementary File/FMD/Subgroup analysis/
- Supplementary File/FMD/Subgroup analysis/Age/
- Supplementary File/FMD/Subgroup analysis/Age/Adults aged 25–44.docx
- Supplementary File/FMD/Subgroup analysis/Age/Aged ≥65.docx
- Supplementary File/FMD/Subgroup analysis/Age/Middle Aged 45–64.docx
- Supplementary File/FMD/Subgroup analysis/Age/Subgroup .docx
- Supplementary File/FMD/Subgroup analysis/Age/Young Adult 19–24.docx
- Supplementary File/FMD/Subgroup analysis/Duration(wk)/
- Supplementary File/FMD/Subgroup analysis/Duration(wk)/12.docx
- Supplementary File/FMD/Subgroup analysis/Duration(wk)/8.docx
- Supplementary File/FMD/Subgroup analysis/Duration(wk)/acute.docx
- Supplementary File/FMD/Subgroup analysis/Duration(wk)/Subgroup .docx
- Supplementary File/FMD/Subgroup analysis/Frequency(twk)/
- Supplementary File/FMD/Subgroup analysis/Frequency(twk)/3-5.docx
- Supplementary File/FMD/Subgroup analysis/Frequency(twk)/3.docx
- Supplementary File/FMD/Subgroup analysis/Frequency(twk)/Subgroup .docx
- Supplementary File/FMD/Subgroup analysis/Genders/
- Supplementary File/FMD/Subgroup analysis/Genders/Female.docx
- Supplementary File/FMD/Subgroup analysis/Genders/Male.docx
- Supplementary File/FMD/Subgroup analysis/Genders/Mixed-gender.docx
- Supplementary File/FMD/Subgroup analysis/Genders/Subgroup .docx
- Supplementary File/FMD/Subgroup analysis/Intensity/
- Supplementary File/FMD/Subgroup analysis/Intensity/Bodyweight.docx
- Supplementary File/FMD/Subgroup analysis/Intensity/High intensity.docx
- Supplementary File/FMD/Subgroup analysis/Intensity/Low intensity.docx
- Supplementary File/FMD/Subgroup analysis/Intensity/Moderate intensity.docx
- Supplementary File/FMD/Subgroup analysis/Intensity/Subgroup .docx
- Supplementary File/FMD/Subgroup analysis/Intervention/
- Supplementary File/FMD/Subgroup analysis/Intervention/RT+AT.docx
- Supplementary File/FMD/Subgroup analysis/Intervention/RT.docx
- Supplementary File/FMD/Subgroup analysis/Intervention/Subgroup .docx
- Supplementary File/FMD/Subgroup analysis/Repetitions/
- Supplementary File/FMD/Subgroup analysis/Repetitions/10-25.docx
- Supplementary File/FMD/Subgroup analysis/Repetitions/Subgroup .docx
- Supplementary File/FMD/Subgroup analysis/Repetitions/to failure.docx
- Supplementary File/FMD/Subgroup analysis/Sets/
- Supplementary File/FMD/Subgroup analysis/Sets/3.docx
- Supplementary File/FMD/Subgroup analysis/Sets/8.docx
- Supplementary File/FMD/Subgroup analysis/Sets/Subgroup .docx
- Supplementary File/FMD/Subgroup analysis/Time(min)/
- Supplementary File/FMD/Subgroup analysis/Time(min)/27-59.docx
- Supplementary File/FMD/Subgroup analysis/Time(min)/Subgroup .docx
- Supplementary File/FMD/Subgroup analysis/Time(min)/≤26.docx
- Supplementary File/FMD/Subgroup analysis/Time(min)/≥60.docx
- Supplementary File/Peripheral haemodynamics/
- Supplementary File/Peripheral haemodynamics/data.docx
- Supplementary File/Peripheral haemodynamics/Meta-regression analysis/
- Supplementary File/Peripheral haemodynamics/Publication Bias/
- Supplementary File/Peripheral haemodynamics/Publication Bias/Publication Bias.docx
- Supplementary File/Peripheral haemodynamics/Subgroup analysis/
